# Supplementary material for: Genome-Wide Comparative Analysis of Miniature Inverted Repeat Transposable Elements in 19 Arabidopsis thaliana Ecotype Accessions
Source: Sci Rep. 2017 Jun 1;7:2634. doi: 10.1038/s41598-017-02855-1 (PMC5454002; doi:10.1038/s41598-017-02855-1)
Supplement: Supplementary file 1 — Supplementary Table 1 [file 41598_2017_2855_MOESM1_ESM.xls]

## Sheet: detectMITErepresenative
	Accession	Origin	AIMS stock Centre #	Chromosome					Superfamily					TIR stats			TSD stats
				Chr1	Chr2	Chr3	Chr4	Chr5	Mutator	PIF/Harbinger	Tc1/Mariner	hAT	Unclassified	MinTIR	MaxTIR	AverageTIR	MinTSD	MaxTSD	AverageTSD
bur	Bur-0	Ireland	CS6643	25	14	7	4	5	7	5	14	1	56	10	38	14.0182	2	7	2.96364
can	Can-0	Canary Isles	CS6660	24	12	7	3	10	8	3	19	1	50	10	38	14.2679	2	10	2.83929
col	Col-0	USA	CS6000	25	12	12	9	17	9	11	23	0	64	10	38	14.6	2	8	2.86667
ct	Ct-1	Italy	CS6674	17	11	11	7	12	5	5	19	3	52	10	25	13.5	2	8	2.87931
edi	Edi-0	Scotland	CS6688	15	6	11	6	14	10	5	18	0	38	10	38	15.1731	2	10	2.80769
hi	Hi-0	Netherlands	CS6736	22	4	7	7	14	8	5	19	0	44	10	38	14.6481	2	7	3.01852
kn	Kn-0	Lithuania	CS6762	21	13	7	11	12	8	9	16	0	62	10	38	14.2969	2	10	3.01562
ler	Ler-0	Poland, formerly Germany	CS20	20	11	12	7	12	11	5	16	1	58	10	38	14.129	2	6	2.70968
mt	Mt-0	Libya	CS1380	20	11	11	5	8	6	5	15	1	56	10	38	14.2909	2	6	2.89091
no	No-0	Germany	CS6805	15	10	9	4	16	10	4	15	2	46	10	38	13.9815	2	10	3.24074
oy	Oy-0	Norway	CS6824	22	8	6	12	11	8	4	16	1	60	10	38	13.7966	2	8	3
po	Po-0	Germany	CS6839	20	13	10	8	12	6	5	18	4	60	10	38	14.3651	2	10	3.09524
rsch	Rsch-4	Russia	CS6850	18	15	10	5	14	9	5	22	2	48	10	38	14.2581	2	8	2.96774
sf	Sf-2	Spain	CS6857	16	13	10	4	12	7	5	19	0	48	10	38	13.7455	2	8	2.89091
tsu	Tsu-0	Japan	CS6874	17	9	14	5	15	9	8	18	0	50	10	38	14.6667	2	10	2.96667
wil	Wil-2	Russia	CS6889	15	14	10	5	15	8	8	18	1	48	10	38	14.2203	2	7	2.86441
ws	Ws-0	Russia	CS6891	21	16	7	6	12	9	9	15	2	54	10	38	15.1935	2	10	3.09677
wu	Wu-0	Germany	CS6897	17	14	10	6	15	10	7	19	1	50	10	38	15.0484	2	10	3.1129
zu	Zu-0	Germany	CS6902	16	12	9	5	14	8	5	20	1	44	10	38	14.5357	2	5	2.60714
RepresenativeMITEs				59	43	41	34	35	17	30	31	13	242	10	38	12.717	2	10	3.63679
